# Supplementary material for: Calcium Regulation on the Atrial Regional Difference of Collagen Production Activity in Atrial Fibrogenesis
Source: Biomedicines. 2021 Jun 17;9(6):686. doi: 10.3390/biomedicines9060686 (PMC8233809; doi:10.3390/biomedicines9060686)
Supplement: Supplementary file 1 [file biomedicines-09-00686-s001.zip]

Archive with 1 entries (1 files):
- biomedicines-1233082-supplementary.pdf
